# Supplementary material for: Efficacy of an 8-week course of sofosbuvir and ledipasvir for the treatment of HCV infection in selected HIV-infected patients
Source: F1000Res. 2018 Sep 21;6:620. Originally published 2017 May 3. [Version 2] doi: 10.12688/f1000research.11397.2 (PMC6171717; doi:10.12688/f1000research.11397.2)
Supplement: Spreadsheet data showing baseline demographic and clinical characteristics, as well as treatment outcomes, of HIV-HCV patients treated with 8-week course of sofosbuvir/ledipasvir [file f1000research-6-17847-s0000.tgz]

Archive with 1 entries (1 files):
- 899d1e22-2131-4b6e-a986-f624fba2e81a_Revised_dataset.csv
