# Supplementary material for: Efficacy of an 8-week course of sofosbuvir and ledipasvir for the treatment of HCV infection in selected HIV-infected patients
Source: F1000Res. 2018 Sep 21;6:620. Originally published 2017 May 3. [Version 2] doi: 10.12688/f1000research.11397.2 (PMC6171717; doi:10.12688/f1000research.11397.2)
Supplement: Spreadsheet data showing baseline demographic and clinical characteristics, as well as treatment outcomes, of HIV-HCV patients treated with 8-week course of sofosbuvir/ledipasvir [file f1000research-6-17847-s0000.tgz › 899d1e22-2131-4b6e-a986-f624fba2e81a_Revised_dataset.csv]

TITLE: Baseline demographic and clinical characteristics as well as treatment outcomes of HIV-HCV patients treated with 8-week course of sofosbuvir/ledipasvir
Subject number	Age Range	Sex	Race/ ethnicity	BMI	Year of HIV diagnosis	HIV risk factor	on ART ?	CD4 count	ART base drug	Class of ART	NRTI backbone (regimen)	Year of HCV diagnosis	HCV genotype	baseline (pre-treatment) HCV VL	HCV treatment history	baseline ALT	baseline AST	CrCl (baseline)	cirrhosis present?	Decompensated?	CHILD PUGH class	liver biopsy?	liver biopsy (metavir score)	fibrospect score	APRI score	FIB 4 score	week 4 HCV VL	End of treatment/week 8 HCV VL	HCV VL at week 12 (SVR 12)	Discontinued treatment?	reason for dc Rx?	Adverse event?	Type of adverse event	Lab abnormality during treatment
1	60-69	Male	Black	22	1988	IVDU	Yes	581	DRV	PI based	TDF/FTC	Unknown	1a	450000	treatment naive	23	25	>60	No			No data		F2-4	0.408	1.88	0	0	0	No		No
2	40-49	Male	White (hispanic)	31.6	1996	IVDU	Yes	523	EFV	NNRTI based	TDF/FTC	Unknown	1a	1670000	treatment naive	74	65	>60	Yes	No	A	Yes	F1	F0-1	1.893	3.59	0	0	0	No		No
3	50-59	Female	Black	25.2	1985	IVDU	Yes	992	DRV	PI based	TDF/FTC	1990s	1a	4700000	treatment naive	135	227	52	Yes	No	A	Yes	F4		1.621	6.77	<15	0	0	No		Yes	"dehydrated"
4	50-59	Male	Black	29.1	1996	HS	Yes	714	EFV	NNRTI based	TDF/FTC	2011	1a	532000	treatment naive	16	22	>60	No			No			0.251	1.11	0	0	0	No		Yes	diarrhea, abdominal pain
5	50-59	Male	Black	29.4	1997	IVDU	Yes	1121	EFV	NNRTI based	ABC/3TC	1997	1	2020000	treatment naive	30	39	>60	No			No			0.675	2.47	No result in chart	0	0	No		Yes	acute kidney injury (? Attributable to drug)	Cr 1.1->1.3, CrCl still >60 ml/min
6	40-49	Male	white (non hispanic)	26.6	1995	HS	Yes	678	Other	Other	(other) DTG/DRV/r/TDF	2005	1b	869000	treatment naive	66	67	>60	No			No			1.209	2.38	No result in chart	106000	Not done	Yes	non compliant
7	50-59	Male	Black	31	1991	MSM	Yes	891	EFV	NNRTI based	TDF/FTC	1998	1b	3080000	treatment naive	65	60	>60	No			No			0.857	1.91	0	No result in chart	0	Yes temporarily but resumed and completed therapy within a week	temporary for 1 week due to fatigue	Yes	fatigue (had the flu)
8	60-69	Male	Black	21	2013	HS	Yes	527	RPV	NNRTI based	TDF/FTC	2013	1b	68800	treatment naive	32	29	>60	No			No			0.382	1.53	0	0	0	No		No	nausea, decreased appetite	cr up to 1.2 (baselin 1), CrCl still >60ml/min
9	60-69	Female	Black	29	1993	IVDU	Yes	641	DTG	INSTI	ABC/3TC	2003	1a	549000	treatment naive	36	37	>60	No			No			0.589	1.83	0	No result in chart	0	No		Yes	itching
10	50-59	female	Black	30	2000	IVDU	Yes	288	EFV	NNRTI based	TDF/FTC	2000	1a	1830000	treatment naive	36	36	>60	No			No			0.984	2.85	No result in chart	0	0	No		No
11	70-79	Male	white (non hispanic)	18	1997	IVDU	Yes	252	EFV	NNRTI based	TDF/FTC	1995	1a	1110000	treatment naive	49	44	>60	No			No			0.581	2.33	0		0	No		Yes	Shortness of breath/COPD exacerbation
12	40-49	Female	white (non hispanic)	34	2004	IVDU	Yes	1197	DTG	INSTI	ABC/3TC	2005	1a	956000	treatment naive	45	49	>60	No			No			0.968	1.8	No result in chart	No result in chart	0	No		Yes	diffuse joint pains
13	50-59	male	Black	25.6	Unknown	IVDU	Yes	357	DRV	PI based	TDF/FTC	Unknown	1a	789000	treatment naive	30	32	>60	No			No		F0-1	0.403	1.32	0	No result in chart	0	No		No
14	40-49	male	Black	36	Unknown	MSM	Yes	1003	ATV	PI based	TDF/FTC	Unknown	1b	4500000	Null responder	46	29	>60	No			Yes	F2		0.86	0.81	No result in chart	0	0	No		No
15	50-59	Male	White (hispanic)	23.7	Unknown	Blood trans	Yes	392	RAL	INSTI	TDF/FTC	Unknown	1b	1750	treatment naive	280	205	>60	No			No		F0-1	1.939	1.97	No result in chart	No result in chart	0	No		No
16	40-49	Male	Black	21	1990s	HS	Yes	1076	EFV	NNRTI based	ABC/3TC	Unknown	1a	94400	treatment naive	19	24	>60	No			No		F2-4	0.527	2.04	0	0	0	No		No
17	50-59	Male	white (non hispanic)	28.9	1990s	IVDU	Yes	1004	EVG	NNRTI based	TDF/FTC	Unknown	1a	101000	treatment naive	93	59	>60	No			No	F1	F0-1	0.657	1.32	0	0	0	No		No
18	50-59	Female	white (non hispanic)	26	1996	HS	Yes	1023	EVG	INSTI	TDF/FTC	Unknown	1	41500	treatment naive	23	34	>60	No			No			0.329	1.17	0	0	0	No		No
19	60-69	Male	Black	28.2	2002	HS	Yes	367	DTG	INSTI	ABC/3TC	2002	1a	2520000	treatment naive	147	91	>60	No			No			1.4	2.64			0	No		No
Legend	ABC - abacavir, ART - antiretroviral therapy, ATV - atazanavir, BMI - basal metabolic index, CrCl- creatinine clearance, DRV - darunavir, DTG - dolutegravir, EFV - efavirenz, EVG-elvitegravir, FTC - emtricitabine, HS _ heterosexual, IVDU - intravenous drug user, 3TC - lamivudine, MSM man who has sex with men, NRTI- non nuceloside (tide) reverse transcriptase inhibitor, r - ritonavir, RAL - ralteg…
